# Supplementary material for: Hepcidin Gene Co-Option Balancing Paternal Immune Protection and Male Pregnancy
Source: Front Immunol. 2022 Apr 22;13:884417. doi: 10.3389/fimmu.2022.884417 (PMC9073008; doi:10.3389/fimmu.2022.884417)
Supplement: Supplementary file 2 [file Table_2.xlsx]

## Sheet:  dN to dS value of AMPs
Table S2. The dN/dS value of antimicrobial peptides (AMPs) in the lined seahorse
OG	class	FG	FG_avg_len	FG_avg_dS	FG_avg_dN	FG_avg_w	FG_avg_dN_dS	FG_max_len	FG_max_dS	FG_max_dN	FG_max_w	FG_max_dN_dS	BG	BG_avg_len	BG_avg_dS	BG_avg_dN	BG_avg_w	BG_avg_dN_dS	BG_max_len	BG_max_dS	BG_max_dN	BG_max_w	BG_max_dN_dS	FB	FB_avg_len	FB_avg_dS	FB_avg_dN	FB_avg_w	FB_avg_dN_dS	FB_max_len	FB_max_dS	FB_max_dN	FB_max_w	FB_max_dN_dS
OG0006013	hampIIs	FG	0.05316	0.0387	0.01066	0.27548	0.27564	0.05316	0.0387	0.01066	0.27548	0.27564	BG	0.294031	0.16392	0.0758412	0.693443	0.693448	0.87602	0.42776	0.27144	5.0146	5.01266	FB	0.270865	0.140975	0.07324	0.70635	0.706365	0.30583	0.20858	0.08041	1.09591	1.09594
OG0005459	cytosolic phospholipase A2	FG	0	0	0	0	0	0	0	0	0	0	BG	0.619343	0.59361	0.0757038	3.92832	3.92464	2.58236	2.81036	0.20242	29.8316	29.7992	FB	0.2808	0.09879	0.09185	0.92971	0.92976	0.2808	0.09879	0.09185	0.92971	0.92976
OG0004483	phospholipase A2 group IB	FG	0	0	0	0	0	0	0	0	0	0	BG	0.896056	1.2561	0.0615356	0.0827622	0.0827789	3.90309	6.07096	0.11953	0.13318	0.1332	FB	0.02791	0.01134	0.0088	0.77624	0.77621	0.02791	0.01134	0.0088	0.77624	0.77621
OG0000113	hemoglobin	FG	0	0	0	0	0	0	0	0	0	0	BG	0.213247	0.210964	0.0299307	0.251332	0.251508	2.26606	2.89284	0.14268	2.38793	2.38686	FB	0.22573	0.10458	0.06661	0.63696	0.63696	0.22573	0.10458	0.06661	0.63696	0.63696
OG0015089	BPTI	FG	0	0	0	0	0	0	0	0	0	0	BG	0.843695	0.712748	0.148948	0.2184	0.218412	1.5295	1.33627	0.25649	0.33659	0.33662	FB	1.15166	0.57455	0.32544	0.56642	0.56643	1.15166	0.57455	0.32544	0.56642	0.56643
OG0002764	chemokine	FG	0	0	0	0	0	0	0	0	0	0	BG	0.548914	0.423353	0.106927	0.516881	0.516909	2.37496	2.06863	0.38769	2.463	2.46277	FB	1.04264	0.53323	0.2888	0.54161	0.54161	1.04264	0.53323	0.2888	0.54161	0.54161
OG0000684	c-type lectin	FG	0	0	0	0	0	0	0	0	0	0	BG	0.372158	0.232249	0.0893888	2.97996	2.9506	1.11841	0.77835	0.24606	62.7055	61.9412	FB	0.894635	0.52024	0.22708	0.43491	0.434925	0.9769	0.54112	0.2566	0.4742	0.47421
OG0001827	chemokine	FG	0	0	0	0	0	0	0	0	0	0	BG	0.594547	0.48836	0.117165	0.269708	0.269729	1.57194	1.78658	0.22681	0.60616	0.60617	FB	0.91677	0.734705	0.18578	0.32437	0.32437	1.26918	1.14104	0.2226	0.45365	0.45365
OG0014592	histone	FG	0	0	0	0	0	0	0	0	0	0	BG	1.96543	2.00273	0.121263	0.191751	0.191771	6.02827	6.60152	0.19015	0.42672	0.42673	FB	0.89503	0.50279	0.21735	0.43228	0.4323	0.89503	0.50279	0.21735	0.43228	0.4323
OG0010726	Cyclin-dependent kinase	FG	0	0	0	0	0	0	0	0	0	0	BG	1.02515	1.30592	0.0505413	0.123516	0.123544	5.8629	7.96007	0.14065	0.35754	0.35755	FB	0.61363	0.38449	0.1502	0.39065	0.39066	0.61363	0.38449	0.1502	0.39065	0.39066
OG0001255	beta-2 microglobulin	FG	0.18609	0.05273	0.06486	1.23008	1.23	0.18609	0.05273	0.06486	1.23008	1.23	BG	0.894851	0.812262	0.141849	0.204077	0.204091	3.1816	2.87378	0.50866	0.34068	0.34069	FB	0.99838	0.62705	0.24323	0.38789	0.38791	0.99838	0.62705	0.24323	0.38789	0.38791
OG0006135	phospholipase A2 group X	FG	0	0	0	0	0	0	0	0	0	0	BG	0.499314	0.532551	0.04496	0.132511	0.132554	1.48819	1.73012	0.08659	0.45923	0.45938	FB	0.79705	0.49791	0.18863	0.37884	0.37886	0.79705	0.49791	0.18863	0.37884	0.37886
OG0000135	hampI	FG	0	0	0	0	0	0	0	0	0	0	BG	0.287394	0.188933	0.0638171	0.616661	0.616719	2.11799	2.09624	0.26879	3.91324	3.91117	FB	0.56995	0.36831	0.12875	0.34957	0.34959	0.56995	0.36831	0.12875	0.34957	0.34959
OG0004526	LEAP	FG	0	0	0	0	0	0	0	0	0	0	BG	1.09829	1.15848	0.101697	0.205353	0.205372	5.31749	6.51336	0.19057	0.63372	0.63373	FB	0.81923	0.54858	0.18115	0.33022	0.33023	0.81923	0.54858	0.18115	0.33022	0.33023
OG0002250	thrombin	FG	0	0	0	0	0	0	0	0	0	0	BG	0.518204	0.456872	0.0882528	0.228538	0.228561	1.50333	1.56548	0.18464	0.64083	0.64092	FB	0.68772	0.47818	0.15523	0.32462	0.32464	0.68772	0.47818	0.15523	0.32462	0.32464
OG0008394	c-type lectin	FG	0	0	0	0	0	0	0	0	0	0	BG	0.726199	0.486822	0.164321	0.653798	0.653773	2.46059	2.14896	0.39813	1.44943	1.44915	FB	0.99884	0.7118	0.21261	0.29869	0.2987	0.99884	0.7118	0.21261	0.29869	0.2987
OG0001944	galectin	FG	0	0	0	0	0	0	0	0	0	0	BG	0.506704	0.395169	0.084616	0.264009	0.264041	1.13635	0.84755	0.20865	0.94848	0.94857	FB	0.987175	0.74032	0.17586	0.229705	0.229715	1.20954	0.82511	0.24601	0.29815	0.29816
OG0002127	Ubiquitin	FG	0	0	0	0	0	0	0	0	0	0	BG	0.406526	0.398123	0.0537825	0.184952	0.184999	0.92414	1.07219	0.13891	0.57309	0.57318	FB	0.763655	0.60025	0.146975	0.240955	0.24097	0.89697	0.66841	0.18403	0.27533	0.27534
OG0000591	c-type lysozyme	FG	0	0	0	0	0	0	0	0	0	0	BG	0.64799	0.485163	0.126064	0.588665	0.588564	2.89734	2.98709	0.34962	2.23379	2.23371	FB	1.51829	1.12689	0.29868	0.26505	0.26505	1.51829	1.12689	0.29868	0.26505	0.26505
OG0015658	c-type lectin	FG	0	0	0	0	0	0	0	0	0	0	BG	0.698392	0.514702	0.143825	0.27193	0.27194	1.12664	0.69327	0.27527	0.39707	0.39707	FB	0.67946	0.52274	0.13299	0.25441	0.25442	0.67946	0.52274	0.13299	0.25441	0.25442
OG0000523	chemokine	FG	0	0	0	0	0	0	0	0	0	0	BG	1.04872	1.00511	0.133531	0.509286	0.509286	6.69893	8.29999	0.32116	2.748	2.74753	FB	0.97744	0.74905	0.18633	0.24875	0.24877	0.97744	0.74905	0.18633	0.24875	0.24877
OG0003111	BPTI	FG	0	0	0	0	0	0	0	0	0	0	BG	0.376318	0.28538	0.0753142	0.492941	0.49297	0.97362	1.06826	0.21625	1.43656	1.4363	FB	0.76734	0.61087	0.1445	0.23655	0.23656	0.76734	0.61087	0.1445	0.23655	0.23656
OG0008246	collectin	FG	0	0	0	0	0	0	0	0	0	0	BG	0.56204	0.441911	0.0965778	0.473739	0.47373	1.99314	1.67539	0.30388	1.75371	1.75327	FB	0.76728	0.59416	0.13509	0.22737	0.22738	0.76728	0.59416	0.13509	0.22737	0.22738
OG0008718	saposin	FG	0	0	0	0	0	0	0	0	0	0	BG	0.360279	0.328908	0.0533733	0.320802	0.320783	0.79224	0.83328	0.09764	1.36407	1.36346	FB	0.75218	0.60886	0.13629	0.22385	0.22386	0.75218	0.60886	0.13629	0.22385	0.22386
OG0006683	neuropeptide	FG	0.04448	0.05407	0.00312	0.05768	0.05788	0.04448	0.05407	0.00312	0.05768	0.05788	BG	0.655833	0.667054	0.0847975	0.206278	0.206311	3.21196	3.62209	0.30932	0.39878	0.39885	FB	0.38707	0.32507	0.07053	0.21695	0.21699	0.38707	0.32507	0.07053	0.21695	0.21699
OG0004565	saposin	FG	0	0	0	0	0	0	0	0	0	0	BG	0.761018	0.594799	0.134552	0.655205	0.655039	2.4343	1.89014	0.43475	3.00644	3.00553	FB	0.6506	0.52119	0.1106	0.2122	0.21222	0.6506	0.52119	0.1106	0.2122	0.21222
OG0004757	neuropeptide	FG	0	0	0	0	0	0	0	0	0	0	BG	7.42898	9.00247	0.138077	0.13815	0.138167	50	62.6513	0.22663	0.30028	0.3003	FB	0.85479	0.68062	0.14316	0.21033	0.21035	0.85479	0.68062	0.14316	0.21033	0.21035
OG0016393	phospholipase A2	FG	0	0	0	0	0	0	0	0	0	0	BG	0.425012	0.322555	0.0782917	0.240983	0.241023	0.92436	0.68915	0.17462	0.30675	0.30676	FB	0.86399	0.69456	0.14554	0.20954	0.20955	0.86399	0.69456	0.14554	0.20954	0.20955
OG0010199	neuropeptide	FG	0	0	0	0	0	0	0	0	0	0	BG	0.445428	0.378209	0.0770656	0.33246	0.332446	0.88897	0.9113	0.16065	1.16876	1.16844	FB	0.57966	0.49389	0.09976	0.20199	0.202	0.57966	0.49389	0.09976	0.20199	0.202
OG0002313	transferrin	FG	0.202913	0.137973	0.04407	0.439253	0.439337	0.34942	0.2658	0.06644	0.72778	0.72798	BG	0.416851	0.341974	0.0709217	0.395217	0.395325	2.04467	1.71544	0.33513	1.19825	1.19826	FB	0.64551	0.54486	0.1047	0.19217	0.19217	0.64551	0.54486	0.1047	0.19217	0.19217
OG0014350	Ubiquitin	FG	0	0	0	0	0	0	0	0	0	0	BG	0.669083	0.560208	0.0899667	0.198498	0.198517	1.38178	1.38041	0.14663	0.37809	0.37811	FB	0.6324	0.50229	0.09577	0.19067	0.19068	0.6324	0.50229	0.09577	0.19067	0.19068
OG0008673	chemokine	FG	0	0	0	0	0	0	0	0	0	0	BG	0.386171	0.530183	0.0230478	0.0648656	0.0649144	1.40718	2.06744	0.04832	0.16334	0.16337	FB	0.21678	0.20206	0.03809	0.18852	0.18855	0.21678	0.20206	0.03809	0.18852	0.18855
OG0005387	galectin	FG	0	0	0	0	0	0	0	0	0	0	BG	0.714994	0.811981	0.0960829	0.125643	0.125659	1.06136	1.41246	0.15576	0.24231	0.24232	FB	0.39258	0.37616	0.07004	0.18618	0.18622	0.39258	0.37616	0.07004	0.18618	0.18622
OG0001966	phospholipase A2	FG	0	0	0	0	0	0	0	0	0	0	BG	0.40963	0.370571	0.0574882	0.311838	0.311749	1.00621	1.08117	0.11743	2.30685	2.30476	FB	0.60972	0.552135	0.08538	0.15288	0.152895	0.68273	0.58201	0.10785	0.1853	0.18532
OG0008302	BPTI	FG	0	0	0	0	0	0	0	0	0	0	BG	0.587807	0.533017	0.0982144	0.318126	0.318137	1.26626	1.39858	0.18699	1.3437	1.34362	FB	0.75837	0.68868	0.12642	0.18357	0.18358	0.75837	0.68868	0.12642	0.18357	0.18358
OG0000726	BPTI	FG	0.04103	0.04306	0.00505	0.11738	0.11748	0.04103	0.04306	0.00505	0.11738	0.11748	BG	0.66784	0.603039	0.110946	0.312303	0.312301	2.26862	2.49594	0.26975	1.43678	1.43633	FB	0.882615	0.87952	0.122395	0.130025	0.13004	1.14011	1.03289	0.1884	0.1824	0.18241
OG0013483	transferrin	FG	0	0	0	0	0	0	0	0	0	0	BG	0.489623	0.476031	0.0522357	0.240537	0.240607	1.55307	1.74993	0.08056	0.58492	0.58505	FB	0.56979	0.4798	0.0871	0.18153	0.18155	0.56979	0.4798	0.0871	0.18153	0.18155
OG0006754	Ubiquitin	FG	0	0	0	0	0	0	0	0	0	0	BG	0.599641	0.621479	0.0305744	0.0631611	0.0632111	2.05908	2.2972	0.09198	0.11583	0.11586	FB	0.2784	0.22351	0.04031	0.18035	0.18039	0.2784	0.22351	0.04031	0.18035	0.18039
OG0017343	c-type_lectin	FG	0	0	0	0	0	0	0	0	0	0	BG	0.657637	0.566905	0.118697	0.247625	0.24765	1.095	1.02775	0.1734	0.52131	0.52134	FB	1.19312	1.09635	0.19573	0.17853	0.17854	1.19312	1.09635	0.19573	0.17853	0.17854
OG0001472	galectin	FG	0.03705	0.05333	1e-05	0.0001	0.00037	0.03705	0.05333	1e-05	0.0001	0.00037	BG	0.518485	0.545209	0.0606619	0.144588	0.144633	1.74248	2.1241	0.1523	0.48222	0.48226	FB	0.922825	0.84829	0.144745	0.164035	0.16405	1.39329	1.26225	0.22411	0.17755	0.17755
OG0004500	chemokine	FG	0	0	0	0	0	0	0	0	0	0	BG	0.622747	0.439146	0.111037	0.580307	0.580028	2.0179	1.82974	0.25129	1.77529	1.77239	FB	1.65801	1.32243	0.23173	0.17523	0.17524	1.65801	1.32243	0.23173	0.17523	0.17524
OG0012157	Ubiquitin	FG	0	0	0	0	0	0	0	0	0	0	BG	0.574292	0.582257	0.0736762	0.150639	0.150666	1.28601	1.4892	0.11028	0.22324	0.22332	FB	0.91671	0.83492	0.14608	0.17496	0.17497	0.91671	0.83492	0.14608	0.17496	0.17497
OG0010262	phospholipase A2	FG	0	0	0	0	0	0	0	0	0	0	BG	0.468796	0.411208	0.0733989	0.213292	0.213374	1.46862	1.32035	0.21949	0.44237	0.44272	FB	0.54608	0.48446	0.08372	0.17281	0.17283	0.54608	0.48446	0.08372	0.17281	0.17283
OG0009165	Ubiquitin	FG	0	0	0	0	0	0	0	0	0	0	BG	0.424667	0.35978	0.05692	0.223896	0.223898	0.78146	0.68013	0.1183	0.77414	0.77387	FB	0.72443	0.60411	0.10083	0.16691	0.16692	0.72443	0.60411	0.10083	0.16691	0.16692
OG0000361	defensin	FG	0	0	0	0	0	0	0	0	0	0	BG	0.788184	1.22161	0.0609637	0.136369	0.136388	6.19501	11.5689	0.13766	0.88987	0.88985	FB	12.946	24.3505	0.09957	0.094595	0.0946075	50	95.2294	0.13572	0.16478	0.16479
OG0011548	transferrin	FG	0	0	0	0	0	0	0	0	0	0	BG	0.442022	0.40067	0.0663533	0.186932	0.186987	1.07529	1.05753	0.13493	0.34757	0.34767	FB	0.4661	0.42519	0.06911	0.16254	0.16256	0.4661	0.42519	0.06911	0.16254	0.16256
OG0001461	thrombin	FG	0	0	0	0	0	0	0	0	0	0	BG	0.989554	1.02292	0.0923372	0.222334	0.222359	6.61818	8.05916	0.24	0.60335	0.60334	FB	0.69424	0.6166	0.09941	0.16122	0.16124	0.69424	0.6166	0.09941	0.16122	0.16124
OG0008571	neuropeptide	FG	0	0	0	0	0	0	0	0	0	0	BG	0.240287	0.263813	0.0265533	0.0904544	0.09053	0.92307	1.00909	0.10328	0.21489	0.21495	FB	0.40593	0.38751	0.06181	0.1595	0.15953	0.40593	0.38751	0.06181	0.1595	0.15953
OG0013319	BPTI	FG	0	0	0	0	0	0	0	0	0	0	BG	0.687396	0.541794	0.141718	0.277626	0.277896	1.21264	1.19481	0.19957	0.63826	0.63828	FB	1.42019	1.38024	0.21986	0.15929	0.1593	1.42019	1.38024	0.21986	0.15929	0.1593
OG0003144	chemokine	FG	0	0	0	0	0	0	0	0	0	0	BG	0.878071	0.831646	0.113748	0.238508	0.238617	2.64389	2.8515	0.22715	0.64911	0.64915	FB	0.63911	0.5777	0.09196	0.15919	0.1592	0.63911	0.5777	0.09196	0.15919	0.1592
OG0015769	neuropeptide	FG	0	0	0	0	0	0	0	0	0	0	BG	0.824477	0.770085	0.105945	0.388503	0.388498	3.32611	3.55734	0.27374	0.91475	0.91459	FB	1.19244	1.06977	0.16823	0.15726	0.15727	1.19244	1.06977	0.16823	0.15726	0.15727
OG0014058	Ubiquitin	FG	0	0	0	0	0	0	0	0	0	0	BG	0.52442	0.507957	0.0567486	0.124196	0.124216	0.81284	0.81852	0.08999	0.18403	0.18405	FB	0.79188	0.70191	0.10877	0.15496	0.15497	0.79188	0.70191	0.10877	0.15496	0.15497
OG0014267	Cyclin-dependent_kinase	FG	0	0	0	0	0	0	0	0	0	0	BG	0.534897	0.463092	0.0709067	0.151045	0.15107	1.09329	0.91382	0.15726	0.21592	0.21596	FB	0.77625	0.67272	0.10265	0.15259	0.1526	0.77625	0.67272	0.10265	0.15259	0.1526
OG0003794	c-type_lectin	FG	0	0	0	0	0	0	0	0	0	0	BG	0.656718	0.421054	0.158602	0.407809	0.407825	1.83981	1.22015	0.43223	1.11708	1.11705	FB	1.58459	1.52409	0.23111	0.15164	0.15164	1.58459	1.52409	0.23111	0.15164	0.15164
OG0011234	thrombin	FG	0	0	0	0	0	0	0	0	0	0	BG	9.91163	12.9342	0.0844867	0.0871533	0.0871633	50	66.2585	0.15088	0.17549	0.1755	FB	0.70581	0.64737	0.09751	0.15062	0.15064	0.70581	0.64737	0.09751	0.15062	0.15064
OG0007514	hemoglobin	FG	0	0	0	0	0	0	0	0	0	0	BG	2.3604	3.02764	0.0531975	0.0959775	0.0960137	8.43631	11.1656	0.09428	0.32526	0.32538	FB	0.78521	0.72776	0.10917	0.15001	0.15002	0.78521	0.72776	0.10917	0.15001	0.15002
OG0001337	chemokine	FG	0	0	0	0	0	0	0	0	0	0	BG	0.313599	0.337106	0.0369969	0.102936	0.102986	0.57503	0.57714	0.0845	0.19456	0.19461	FB	0.400775	0.466525	0.03691	0.099715	0.09974	0.52383	0.66123	0.04052	0.14907	0.1491
OG0008035	galectin	FG	0	0	0	0	0	0	0	0	0	0	BG	1.19362	1.46475	0.0421088	0.121086	0.121112	6.82068	8.85749	0.07805	0.53116	0.53118	FB	0.43741	0.40568	0.05914	0.14578	0.1458	0.43741	0.40568	0.05914	0.14578	0.1458
OG0009891	amyloid	FG	0	0	0	0	0	0	0	0	0	0	BG	0.328728	0.407514	0.0266756	0.0709	0.0709467	0.92502	1.24666	0.04726	0.10117	0.10119	FB	0.35494	0.35851	0.05148	0.1436	0.14362	0.35494	0.35851	0.05148	0.1436	0.14362
OG0001692	galectin	FG	0	0	0	0	0	0	0	0	0	0	BG	0.528316	0.527664	0.0598782	0.139771	0.139816	1.94114	2.18244	0.15256	0.27463	0.2748	FB	0.773675	0.732535	0.10097	0.138505	0.13852	1.20539	1.14258	0.15689	0.1397	0.13972
OG0002029	collectin	FG	0	0	0	0	0	0	0	0	0	0	BG	0.440395	0.398638	0.0587747	0.157756	0.157802	1.16427	1.18863	0.14081	0.29522	0.29524	FB	0.744335	0.731225	0.07925	0.114365	0.114385	0.88466	0.90665	0.08106	0.13933	0.13935
OG0012881	galectin	FG	0.03644	0.03201	0.00631	0.19715	0.19738	0.03644	0.03201	0.00631	0.19715	0.19738	BG	0.373991	0.301724	0.07264	0.266731	0.266799	0.99638	0.67147	0.23242	0.4888	0.48897	FB	0.6547	0.6552	0.08984	0.13712	0.13713	0.6547	0.6552	0.08984	0.13712	0.13713
OG0008148	Ubiquitin	FG	0	0	0	0	0	0	0	0	0	0	BG	1.04634	1.08844	0.0757937	0.16057	0.16061	3.11884	3.6229	0.13711	0.30258	0.30262	FB	0.78783	0.71191	0.09678	0.13595	0.13596	0.78783	0.71191	0.09678	0.13595	0.13596
OG0011298	collectin	FG	0	0	0	0	0	0	0	0	0	0	BG	0.335063	0.299966	0.0434556	0.157201	0.157269	0.90005	0.95658	0.09596	0.42868	0.42875	FB	0.52565	0.48476	0.06303	0.13003	0.13004	0.52565	0.48476	0.06303	0.13003	0.13004
OG0001638	galectin	FG	0	0	0	0	0	0	0	0	0	0	BG	0.633137	0.632538	0.0673733	0.114613	0.114787	2.09764	2.28413	0.15897	0.38124	0.38127	FB	0.97149	0.92278	0.11967	0.12968	0.12969	0.97149	0.92278	0.11967	0.12968	0.12969
OG0002431	phospholipase A2	FG	0	0	0	0	0	0	0	0	0	0	BG	0.324901	0.282407	0.052026	0.215415	0.215493	0.76045	0.74857	0.1156	0.57335	0.57338	FB	0.56625	0.55702	0.069715	0.124665	0.124685	0.6526	0.63786	0.08167	0.12804	0.12805
OG0012853	galectin	FG	0	0	0	0	0	0	0	0	0	0	BG	0.424834	0.316149	0.0501278	0.159304	0.159357	1.11884	0.84567	0.12517	0.40593	0.40595	FB	0.74447	0.5836	0.07234	0.12395	0.12397	0.74447	0.5836	0.07234	0.12395	0.12397
OG0005086	BPTI	FG	0	0	0	0	0	0	0	0	0	0	BG	0.729376	0.766093	0.090166	0.292611	0.292647	4.02162	5.25874	0.19453	0.75074	0.75077	FB	0.9127	0.94609	0.1165	0.12314	0.12315	0.9127	0.94609	0.1165	0.12314	0.12315
OG0003008	thrombin	FG	0	0	0	0	0	0	0	0	0	0	BG	4.62782	5.89141	0.0659731	6.59291	5.86331	50	65.3487	0.13674	80.3273	70.8461	FB	0.88296	0.85354	0.10444	0.12236	0.12237	0.88296	0.85354	0.10444	0.12236	0.12237
OG0000092	hemoglobin	FG	0.31423	0.23833	0.06488	0.27222	0.27226	0.31423	0.23833	0.06488	0.27222	0.27226	BG	1.25613	1.67724	0.043164	0.214953	0.215059	49.9794	71.9199	0.1702	1.53362	1.53359	FB	0.621225	0.65767	0.07262	0.11088	0.1109	0.63261	0.68661	0.07633	0.1214	0.12142
OG0006933	histone	FG	0	0	0	0	0	0	0	0	0	0	BG	0.227914	0.259208	0.0159444	0.490093	0.478928	0.63902	0.75967	0.03393	3.55928	3.45714	FB	0.37192	0.36707	0.04434	0.12079	0.12082	0.37192	0.36707	0.04434	0.12079	0.12082
OG0001348	neuropeptide	FG	0	0	0	0	0	0	0	0	0	0	BG	0.216196	0.1942	0.034371	0.300032	0.300009	0.84408	0.8051	0.11972	1.8862	1.88436	FB	0.804635	0.84584	0.089935	0.101665	0.101675	1.03664	1.0533	0.12711	0.12068	0.12069
OG0008460	chemokine	FG	0	0	0	0	0	0	0	0	0	0	BG	7.81181	9.81807	0.187529	0.345276	0.345284	50	65.8019	0.26854	0.82569	0.82568	FB	0.84224	0.82374	0.09887	0.12002	0.12004	0.84224	0.82374	0.09887	0.12002	0.12004
OG0004487	chemokine	FG	0	0	0	0	0	0	0	0	0	0	BG	0.583568	0.603301	0.0757178	0.123797	0.123828	1.57765	1.64514	0.20059	0.19559	0.19563	FB	1.17683	1.23572	0.14714	0.11907	0.11908	1.17683	1.23572	0.14714	0.11907	0.11908
OG0004042	galectin	FG	0	0	0	0	0	0	0	0	0	0	BG	0.635988	0.5619	0.0962717	0.187767	0.187793	0.99832	1.06439	0.16806	0.30853	0.30855	FB	0.66343	0.6548	0.07772	0.11869	0.11871	0.66343	0.6548	0.07772	0.11869	0.11871
OG0003762	thrombin	FG	0	0	0	0	0	0	0	0	0	0	BG	0.600202	0.581605	0.0875691	0.178308	0.178343	1.45679	1.5035	0.18546	0.44843	0.44844	FB	0.74604	0.78805	0.08964	0.11375	0.11376	0.74604	0.78805	0.08964	0.11375	0.11376
OG0005355	histone	FG	0	0	0	0	0	0	0	0	0	0	BG	0.41189	0.354382	0.068543	0.301115	0.301157	1.1248	1.0625	0.15717	0.9329	0.93284	FB	0.96531	0.98637	0.11128	0.11282	0.11283	0.96531	0.98637	0.11128	0.11282	0.11283
OG0010730	Ubiquitin	FG	0	0	0	0	0	0	0	0	0	0	BG	0.230332	0.231444	0.0247278	0.175852	0.175849	0.56944	0.59288	0.05417	0.78473	0.78435	FB	0.67921	0.6738	0.07585	0.11257	0.11258	0.67921	0.6738	0.07585	0.11257	0.11258
OG0002925	lysozyme	FG	0.07166	0.02342	0.02404	1.02619	1.02646	0.07166	0.02342	0.02404	1.02619	1.02646	BG	0.559021	0.473095	0.092302	0.385761	0.385765	1.71001	1.9623	0.13417	1.33576	1.33556	FB	0.77298	0.77871	0.08679	0.11145	0.11146	0.77298	0.77871	0.08679	0.11145	0.11146
OG0010801	Cyclin-dependent_kinase	FG	0	0	0	0	0	0	0	0	0	0	BG	0.41699	0.415473	0.0470367	11.1517	10.9557	1.46278	1.79473	0.08886	86.3796	84.7037	FB	0.8415	0.8423	0.09364	0.11117	0.11118	0.8415	0.8423	0.09364	0.11117	0.11118
OG0002128	c-type_lectin	FG	0	0	0	0	0	0	0	0	0	0	BG	0.358568	0.399866	0.0517212	0.153466	0.153515	1.2209	1.51632	0.13867	0.38616	0.38647	FB	0.68451	0.874065	0.07196	0.084585	0.0846	0.7035	0.95979	0.08483	0.10761	0.10762
OG0005968	c-type_lectin	FG	0	0	0	0	0	0	0	0	0	0	BG	0.517718	0.591662	0.0557337	0.230856	0.230971	1.35214	1.6935	0.1178	1.10264	1.10301	FB	0.59948	0.66793	0.06932	0.10379	0.1038	0.59948	0.66793	0.06932	0.10379	0.1038
OG0014636	LEAP	FG	0	0	0	0	0	0	0	0	0	0	BG	0.67751	0.744594	0.083936	0.34497	0.34499	1.48767	1.73342	0.15738	1.23344	1.23348	FB	0.86571	0.98121	0.09911	0.101	0.10102	0.86571	0.98121	0.09911	0.101	0.10102
OG0014540	c-type_lectin	FG	0	0	0	0	0	0	0	0	0	0	BG	0.569013	0.636837	0.0487017	0.115372	0.115405	1.73977	1.9677	0.14243	0.19709	0.19716	FB	0.59566	0.62806	0.06315	0.10055	0.10056	0.59566	0.62806	0.06315	0.10055	0.10056
OG0002578	Cyclin-dependent_kinase	FG	0	0	0	0	0	0	0	0	0	0	BG	1.0586	1.64282	0.0519376	0.298768	0.298678	10.9797	18.7777	0.13309	2.00971	2.00779	FB	0.42265	0.52082	0.05225	0.10032	0.10034	0.42265	0.52082	0.05225	0.10032	0.10034
OG0005789	neuropeptide	FG	0	0	0	0	0	0	0	0	0	0	BG	0.531171	0.62625	0.038425	0.0691163	0.0691637	1.61621	2.03365	0.07737	0.18153	0.18157	FB	0.49023	0.52733	0.05109	0.09689	0.0969	0.49023	0.52733	0.05109	0.09689	0.0969
OG0009451	Mannose-binding_lectin	FG	0	0	0	0	0	0	0	0	0	0	BG	0.319559	0.364976	0.0364156	0.09703	0.0970756	0.84594	0.92858	0.10659	0.1461	0.14616	FB	0.45186	0.52048	0.0503	0.09664	0.09666	0.45186	0.52048	0.0503	0.09664	0.09666
OG0002521	phospholipase A2	FG	0	0	0	0	0	0	0	0	0	0	BG	0.3228	0.343076	0.0268573	0.0917527	0.0921718	1.32585	1.55662	0.05974	0.24568	0.24605	FB	0.49536	0.50511	0.04854	0.0961	0.09612	0.49536	0.50511	0.04854	0.0961	0.09612
OG0013339	Cyclin-dependent_kinase	FG	0	0	0	0	0	0	0	0	0	0	BG	0.55451	0.645697	0.030675	0.049395	0.0494333	1.02437	1.2545	0.04498	0.09358	0.09362	FB	0.38636	0.39931	0.0383	0.09591	0.09594	0.38636	0.39931	0.0383	0.09591	0.09594
OG0008869	histone	FG	0	0	0	0	0	0	0	0	0	0	BG	0.345647	0.336737	0.05006	0.181634	0.181666	0.96866	1.15283	0.11346	0.51873	0.51872	FB	0.76519	0.84969	0.08017	0.09435	0.09436	0.76519	0.84969	0.08017	0.09435	0.09436
OG0016720	Cyclin-dependent_kinase	FG	0	0	0	0	0	0	0	0	0	0	BG	0.384392	0.359285	0.0571283	0.188585	0.18867	0.72761	0.614	0.13026	0.37426	0.37459	FB	1.02297	1.11258	0.10399	0.09346	0.09348	1.02297	1.11258	0.10399	0.09346	0.09348
OG0015538	histone	FG	0	0	0	0	0	0	0	0	0	0	BG	0.6643	0.5691	0.0794175	0.15047	0.150485	1.21375	1.0783	0.12938	0.2214	0.22141	FB	0.69651	0.65178	0.06077	0.09323	0.09325	0.69651	0.65178	0.06077	0.09323	0.09325
OG0004561	histone	FG	0	0	0	0	0	0	0	0	0	0	BG	2.40688	2.76767	0.0807656	0.116533	0.116561	9.5462	11.7191	0.18281	0.33643	0.33652	FB	1.11591	1.1069	0.10217	0.0923	0.09231	1.11591	1.1069	0.10217	0.0923	0.09231
OG0012863	thrombin	FG	0	0	0	0	0	0	0	0	0	0	BG	0.47749	0.409118	0.0831956	0.412724	0.412767	1.40001	1.40348	0.18194	1.32927	1.32939	FB	1.64364	1.80746	0.16506	0.09132	0.09133	1.64364	1.80746	0.16506	0.09132	0.09133
OG0010267	thymosin	FG	0	0	0	0	0	0	0	0	0	0	BG	0.401245	0.319169	0.0550037	0.213616	0.213665	1.06198	0.88272	0.12945	0.52538	0.52545	FB	0.38241	0.35239	0.03195	0.09066	0.09069	0.38241	0.35239	0.03195	0.09066	0.09069
OG0007628	Ubiquitin	FG	0	0	0	0	0	0	0	0	0	0	BG	0.731749	0.972679	0.0276013	0.0464625	0.04649	2.48456	3.51351	0.05632	0.07787	0.07788	FB	0.58825	0.65946	0.05854	0.08877	0.08878	0.58825	0.65946	0.05854	0.08877	0.08878
OG0005780	neuropeptide	FG	0	0	0	0	0	0	0	0	0	0	BG	0.419327	0.574131	0.018891	0.051396	0.051459	2.22036	3.25501	0.0402	0.08428	0.08432	FB	0.36766	0.42752	0.03768	0.08813	0.08816	0.36766	0.42752	0.03768	0.08813	0.08816
OG0012652	Cyclin-dependent_kinase	FG	0	0	0	0	0	0	0	0	0	0	BG	0.413724	0.448882	0.0404556	0.117423	0.11747	1.01943	1.14222	0.08835	0.3799	0.38003	FB	0.78853	0.86692	0.07354	0.08482	0.08484	0.78853	0.86692	0.07354	0.08482	0.08484
OG0001877	amyloid	FG	0	0	0	0	0	0	0	0	0	0	BG	0.254602	0.30551	0.022855	0.0728239	0.0728756	0.82244	1.05194	0.05555	0.1422	0.14223	FB	0.4434	0.538155	0.03809	0.06989	0.069905	0.4887	0.57059	0.04832	0.08468	0.0847
OG0011042	Ubiquitin	FG	0	0	0	0	0	0	0	0	0	0	BG	0.300554	0.286817	0.0336611	0.132977	0.133033	0.90521	0.93517	0.09171	0.22818	0.22825	FB	0.39764	0.40794	0.03439	0.08429	0.08432	0.39764	0.40794	0.03439	0.08429	0.08432
OG0016288	Ubiquitin	FG	0	0	0	0	0	0	0	0	0	0	BG	0.285858	0.296658	0.0258617	0.111558	0.111622	0.70988	0.81088	0.05391	0.21543	0.21548	FB	0.4392	0.45956	0.03844	0.08364	0.08367	0.4392	0.45956	0.03844	0.08364	0.08367
OG0017290	BPTI	FG	0	0	0	0	0	0	0	0	0	0	BG	0.358545	0.39251	0.041575	0.123152	0.123205	0.57107	0.63356	0.06382	0.17863	0.1788	FB	0.70747	0.82158	0.06859	0.08348	0.0835	0.70747	0.82158	0.06859	0.08348	0.0835
OG0004307	BPTI	FG	0.04607	0.02223	0.01365	0.61417	0.61421	0.04607	0.02223	0.01365	0.61417	0.61421	BG	0.4193	0.440639	0.0650678	0.156611	0.156641	0.92588	0.9734	0.14358	0.34749	0.34753	FB	0.53648	0.67333	0.05605	0.08325	0.08326	0.53648	0.67333	0.05605	0.08325	0.08326
OG0001536	histone	FG	0.03456	0.04031	0.00218	0.05416	0.05432	0.03456	0.04031	0.00218	0.05416	0.05432	BG	0.259962	0.29286	0.0197844	0.0709189	0.0709828	0.56316	0.62645	0.05287	0.16645	0.16667	FB	0.52218	0.604465	0.034485	0.059495	0.059505	0.54836	0.67001	0.04418	0.08199	0.082
OG0005142	phospholipase A2	FG	0	0	0	0	0	0	0	0	0	0	BG	0.581172	0.737051	0.04969	0.114628	0.114684	1.68776	2.46286	0.0943	0.24162	0.24194	FB	0.6505	0.79183	0.0644	0.08133	0.08134	0.6505	0.79183	0.0644	0.08133	0.08134
OG0007864	phospholipase A2	FG	0	0	0	0	0	0	0	0	0	0	BG	16.7351	21.5807	0.140238	0.08964	0.089654	50	64.9145	0.27037	0.38171	0.38176	FB	1.69727	1.86373	0.12466	0.06762	0.067625	1.73871	1.96863	0.1418	0.08062	0.08063
OG0010479	amyloid	FG	0	0	0	0	0	0	0	0	0	0	BG	0.238298	0.296964	0.0218644	0.0697322	0.0697922	0.59516	0.78214	0.0439	0.13786	0.13788	FB	0.43203	0.52763	0.04249	0.08053	0.08055	0.43203	0.52763	0.04249	0.08053	0.08055
OG0005947	BPTI	FG	0	0	0	0	0	0	0	0	0	0	BG	0.323256	0.445432	0.026019	0.062765	0.06289	0.89041	1.2479	0.0666	0.10725	0.10752	FB	0.32249	0.41796	0.03235	0.0774	0.07742	0.32249	0.41796	0.03235	0.0774	0.07742
OG0016145	histone	FG	0	0	0	0	0	0	0	0	0	0	BG	0.703855	0.697013	0.0810575	0.121487	0.1215	1.00649	1.03795	0.10221	0.16497	0.16499	FB	0.82998	0.90075	0.0694	0.07705	0.07706	0.82998	0.90075	0.0694	0.07705	0.07706
OG0007207	transferrin	FG	0	0	0	0	0	0	0	0	0	0	BG	0.297698	0.315767	0.0340911	0.100113	0.10016	0.74352	0.82748	0.07346	0.17396	0.17401	FB	0.79531	0.91561	0.06941	0.07581	0.07582	0.79531	0.91561	0.06941	0.07581	0.07582
OG0006433	Ubiquitin	FG	0	0	0	0	0	0	0	0	0	0	BG	0.512679	0.512801	0.0598971	0.12252	0.122541	1.23532	1.24216	0.1422	0.27517	0.27518	FB	0.93562	1.03555	0.07694	0.0743	0.07431	0.93562	1.03555	0.07694	0.0743	0.07431
OG0013354	neuropeptide	FG	0	0	0	0	0	0	0	0	0	0	BG	0.45592	0.392932	0.0666933	0.161803	0.161833	0.69766	0.64705	0.13586	0.40949	0.40952	FB	0.65044	0.68727	0.05031	0.0732	0.07322	0.65044	0.68727	0.05031	0.0732	0.07322
OG0017207	Cyclin-dependent_kinase	FG	0	0	0	0	0	0	0	0	0	0	BG	0.55067	0.645458	0.03339	0.0675225	0.06754	1.4031	1.68518	0.0719	0.10357	0.10359	FB	0.48445	0.53855	0.0389	0.07223	0.07225	0.48445	0.53855	0.0389	0.07223	0.07225
OG0003025	Ubiquitin	FG	0	0	0	0	0	0	0	0	0	0	BG	0.335254	0.388378	0.0138346	0.0594685	0.0595162	0.72296	0.92154	0.03738	0.36438	0.36445	FB	0.40623	0.43983	0.027655	0.05979	0.05981	0.53277	0.56646	0.03994	0.07051	0.07052
OG0005434	phospholipase A2	FG	0	0	0	0	0	0	0	0	0	0	BG	0.709159	0.6603	0.0898557	0.205487	0.205503	2.15322	2.39437	0.15451	0.34219	0.34223	FB	2.09438	2.26303	0.1572	0.06946	0.06947	2.09438	2.26303	0.1572	0.06946	0.06947
OG0009787	BPTI	FG	0	0	0	0	0	0	0	0	0	0	BG	0.446343	0.506608	0.04593	0.187583	0.187539	1.27104	1.69465	0.16609	0.88774	0.88699	FB	0.53912	0.65591	0.04283	0.0653	0.06531	0.53912	0.65591	0.04283	0.0653	0.06531
OG0014417	histone	FG	0	0	0	0	0	0	0	0	0	0	BG	0.37225	0.585769	0.0233986	0.0465971	0.0466157	0.89683	1.49896	0.03725	0.07876	0.07878	FB	0.7359	1.06001	0.06763	0.0638	0.06381	0.7359	1.06001	0.06763	0.0638	0.06381
OG0009995	histone	FG	0.09087	0.08968	0.0122	0.13604	0.13614	0.09087	0.08968	0.0122	0.13604	0.13614	BG	9.73586	13.7318	0.0513533	0.0779833	0.0780067	50	71.1462	0.07362	0.2099	0.20992	FB	1.19407	1.41133	0.0894	0.06334	0.06335	1.19407	1.41133	0.0894	0.06334	0.06335
OG0011368	phospholipase A2	FG	0	0	0	0	0	0	0	0	0	0	BG	0.292869	0.285319	0.02281	0.0988067	0.0989756	0.65579	0.67075	0.04449	0.234	0.23473	FB	0.4227	0.42761	0.02662	0.06226	0.06227	0.4227	0.42761	0.02662	0.06226	0.06227
OG0006243	Ubiquitin	FG	0	0	0	0	0	0	0	0	0	0	BG	0.354854	0.44189	0.0235537	0.0662237	0.0662662	1.18504	1.56429	0.05272	0.11779	0.11783	FB	0.94188	1.14604	0.07038	0.06141	0.06142	0.94188	1.14604	0.07038	0.06141	0.06142
OG0007709	Cyclin-dependent_kinase	FG	0	0	0	0	0	0	0	0	0	0	BG	0.258731	0.306579	0.0264478	0.0877356	0.0877656	0.50414	0.64599	0.04433	0.14049	0.14053	FB	0.5584	0.712	0.04342	0.06099	0.061	0.5584	0.712	0.04342	0.06099	0.061
OG0002587	galectin	FG	0	0	0	0	0	0	0	0	0	0	BG	3.6239	4.78622	0.074296	2.71142	2.68107	50	68.6206	0.20646	18.0183	17.5789	FB	1.11006	1.30274	0.07451	0.0572	0.0572	1.11006	1.30274	0.07451	0.0572	0.0572
OG0011382	neuropeptide	FG	0	0	0	0	0	0	0	0	0	0	BG	0.413557	0.497354	0.0464957	0.122361	0.12239	0.97317	1.31859	0.09104	0.26184	0.26188	FB	0.55734	0.7517	0.04197	0.05583	0.05585	0.55734	0.7517	0.04197	0.05583	0.05585
OG0006331	Cyclin-dependent_kinase	FG	0	0	0	0	0	0	0	0	0	0	BG	0.617784	0.949406	0.0210863	0.04448	0.044505	2.64485	4.31386	0.03887	0.0767	0.07672	FB	0.69631	0.96255	0.0505	0.05247	0.05247	0.69631	0.96255	0.0505	0.05247	0.05247
OG0014994	histone	FG	0	0	0	0	0	0	0	0	0	0	BG	0.314571	0.360607	0.0157843	0.0320171	0.0324557	1.15189	1.33512	0.05269	0.05993	0.05995	FB	0.53727	0.60263	0.03158	0.0524	0.05242	0.53727	0.60263	0.03158	0.0524	0.05242
OG0002729	Ubiquitin	FG	0	0	0	0	0	0	0	0	0	0	BG	0.479346	0.393043	0.0790619	0.166159	0.166206	1.3787	1.06349	0.32883	0.51286	0.51287	FB	0.5881	0.66238	0.03465	0.05231	0.05233	0.5881	0.66238	0.03465	0.05231	0.05233
OG0007504	phospholipase A2	FG	0	0	0	0	0	0	0	0	0	0	BG	0.346635	0.344009	0.048075	0.15646	0.156505	0.92876	0.77895	0.17097	0.45121	0.45131	FB	0.7682	0.95713	0.04902	0.05122	0.05123	0.7682	0.95713	0.04902	0.05122	0.05123
OG0004700	phospholipase A2	FG	0	0	0	0	0	0	0	0	0	0	BG	0.442872	0.494376	0.03542	0.074067	0.074101	1.16721	1.35855	0.07536	0.1247	0.12473	FB	0.4824	0.57247	0.02759	0.0482	0.04821	0.4824	0.57247	0.02759	0.0482	0.04821
OG0014723	Cyclin-dependent_kinase	FG	0	0	0	0	0	0	0	0	0	0	BG	0.550008	0.61677	0.043294	0.070734	0.070782	1.16566	1.36751	0.07225	0.09628	0.0963	FB	0.97345	1.15834	0.05506	0.04754	0.04754	0.97345	1.15834	0.05506	0.04754	0.04754
OG0010430	phospholipase A2	FG	0	0	0	0	0	0	0	0	0	0	BG	7.55716	11.2021	0.0500371	6.428	6.36527	50	74.9485	0.10124	44.6059	44.1667	FB	0.8996	1.16234	0.05462	0.047	0.047	0.8996	1.16234	0.05462	0.047	0.047
OG0004279	Ubiquitin	FG	0	0	0	0	0	0	0	0	0	0	BG	0.391193	0.474125	0.032373	0.066127	0.066174	0.84353	1.15298	0.10929	0.15912	0.15914	FB	0.67809	0.87582	0.04072	0.04649	0.0465	0.67809	0.87582	0.04072	0.04649	0.0465
OG0011030	Cyclin-dependent_kinase	FG	0	0	0	0	0	0	0	0	0	0	BG	0.310851	0.442813	0.01825	0.03467	0.0347311	0.74838	1.10009	0.04395	0.06601	0.06602	FB	0.44148	0.61854	0.02852	0.04612	0.04612	0.44148	0.61854	0.02852	0.04612	0.04612
OG0016602	Cyclin-dependent_kinase	FG	0	0	0	0	0	0	0	0	0	0	BG	0.25321	0.27918	0.0141325	0.0530475	0.053095	0.41091	0.45661	0.02288	0.07093	0.07104	FB	0.29975	0.33591	0.01478	0.044	0.04403	0.29975	0.33591	0.01478	0.044	0.04403
OG0015811	Cyclin-dependent_kinase	FG	0	0	0	0	0	0	0	0	0	0	BG	0.431773	0.520028	0.0102183	0.02691	0.0269467	1.17213	1.42776	0.02204	0.06619	0.06633	FB	0.45298	0.51441	0.0218	0.04238	0.0424	0.45298	0.51441	0.0218	0.04238	0.0424
OG0006608	Ubiquitin	FG	0	0	0	0	0	0	0	0	0	0	BG	0.184223	0.282493	0.00049	0.002056	0.002246	0.60485	0.93046	0.00138	0.01325	0.01334	FB	0.33572	0.45119	0.01843	0.04084	0.04087	0.33572	0.45119	0.01843	0.04084	0.04087
OG0001912	phospholipase A2	FG	0	0	0	0	0	0	0	0	0	0	BG	0.244988	0.31725	0.0106289	0.0362728	0.0363528	0.69261	0.88642	0.03638	0.09709	0.09718	FB	0.415375	0.545985	0.015585	0.02514	0.025155	0.53733	0.68573	0.02636	0.03844	0.03845
OG0010497	Cyclin-dependent_kinase	FG	0	0	0	0	0	0	0	0	0	0	BG	0.24973	0.281171	0.01123	0.03566	0.0357044	0.60552	0.71305	0.03558	0.07395	0.07399	FB	0.34854	0.39607	0.01435	0.03622	0.03626	0.34854	0.39607	0.01435	0.03622	0.03626
OG0013495	chemokine	FG	0	0	0	0	0	0	0	0	0	0	BG	0.547915	0.640377	0.0489417	0.129702	0.12973	1.38331	1.77805	0.07645	0.30898	0.30901	FB	0.31598	0.41498	0.01488	0.03586	0.03588	0.31598	0.41498	0.01488	0.03586	0.03588
OG0004814	Ubiquitin	FG	0.00771	0.00945	0	0.0001	0.00106	0.00771	0.00945	0	0.0001	0.00106	BG	0.43397	0.440883	0.0340333	3.28367	3.26531	1.78123	2.09533	0.09907	28.7193	28.5537	FB	0.36029	0.40479	0.01378	0.03405	0.03407	0.36029	0.40479	0.01378	0.03405	0.03407
OG0009609	Cyclin-dependent_kinase	FG	0	0	0	0	0	0	0	0	0	0	BG	0.825667	0.96126	0.0158763	0.0875125	0.087575	3.3633	3.99934	0.03302	0.43023	0.43047	FB	0.39313	0.44297	0.01312	0.02963	0.02964	0.39313	0.44297	0.01312	0.02963	0.02964
OG0003496	glyceraldehyde_3-phosphate_dehydrogenase_GAPDH	FG	0	0	0	0	0	0	0	0	0	0	BG	0.208085	0.270993	0.01377	0.102044	0.102135	0.5401	0.72619	0.04186	0.35217	0.35245	FB	0.26963	0.37662	0.01082	0.02873	0.02876	0.26963	0.37662	0.01082	0.02873	0.02876
OG0006720	Cyclin-dependent_kinase	FG	0	0	0	0	0	0	0	0	0	0	BG	0.34467	0.410405	0.0213312	0.0776113	0.0776513	1.06049	1.32775	0.04506	0.21906	0.21925	FB	0.66213	0.84159	0.02414	0.02869	0.0287	0.66213	0.84159	0.02414	0.02869	0.0287
OG0002308	Cyclin-dependent_kinase	FG	0	0	0	0	0	0	0	0	0	0	BG	0.239414	0.352682	0.00900294	0.0498471	0.0500329	0.44898	0.69567	0.02178	0.4493	0.45175	FB	0.31198	0.46301	0.01084	0.02342	0.02343	0.31198	0.46301	0.01084	0.02342	0.02343
OG0015522	histone	FG	0	0	0	0	0	0	0	0	0	0	BG	0.295634	0.464346	0.017304	0.043786	0.04383	0.92744	1.47574	0.05006	0.08946	0.0895	FB	0.60818	1.01641	0.02201	0.02166	0.02166	0.60818	1.01641	0.02201	0.02166	0.02166
OG0002679	Enhancer_of_rudimentary_ERH	FG	0	0	0	0	0	0	0	0	0	0	BG	0.2565	0.467977	0.00171071	0.00421929	0.00424786	0.467	0.86585	0.00821	0.0164	0.01645	FB	0.34305	0.59275	0.009545	0.016075	0.01609	0.35078	0.59991	0.01112	0.01853	0.01855
OG0013240	histone	FG	0	0	0	0	0	0	0	0	0	0	BG	0.336794	0.423354	0.0305214	0.0508786	0.0509157	1.07871	1.22001	0.13348	0.10941	0.10942	FB	0.56223	0.84448	0.01476	0.01748	0.01749	0.56223	0.84448	0.01476	0.01748	0.01749
OG0005256	Cyclin-dependent_kinase	FG	0	0	0	0	0	0	0	0	0	0	BG	0.205685	0.289911	0.001827	0.006024	0.006111	0.59956	0.85617	0.01157	0.0366	0.03663	FB	0.1856	0.25791	0.00276	0.0107	0.01074	0.1856	0.25791	0.00276	0.0107	0.01074
OG0009496	Cyclin-dependent_kinase	FG	0	0	0	0	0	0	0	0	0	0	BG	0.298633	0.494814	0.00394857	0.00820857	0.00824714	0.81527	1.36039	0.00847	0.01342	0.01346	FB	0.29481	0.48738	0.00417	0.00855	0.00858	0.29481	0.48738	0.00417	0.00855	0.00858
OG0004726	Cyclin-dependent_kinase	FG	0.00381	0.00528	0	0.0001	0.00189	0.00381	0.00528	0	0.0001	0.00189	BG	0.273007	0.374927	0.00119556	0.00451	0.00459111	0.82637	1.13185	0.00457	0.02353	0.02375	FB	0.43873	0.59909	0.003	0.00501	0.00502	0.43873	0.59909	0.003	0.00501	0.00502
OG0013527	beta-2_microglobulin	FG	0	0	0	0	0	0	0	0	0	0	BG	0.369025	0.497258	0.0266067	0.0624983	0.06252	0.63884	0.85755	0.04691	0.13525	0.13527	FB	0.83215	1.33028	0.00617	0.00464	0.00465	0.83215	1.33028	0.00617	0.00464	0.00465
OG0008789	thrombin	FG	0	0	0	0	0	0	0	0	0	0	BG	11.3522	18.6527	0.0513011	3.84234	3.81121	50	82.9045	0.09305	22.7287	22.5375	FB	50	82.1188	0.23489	0.00286	0.00286	50	82.1188	0.23489	0.00286	0.00286
OG0001758	thrombin	FG	0	0	0	0	0	0	0	0	0	0	BG	2.56179	3.78241	0.0670971	2.32485	2.31405	21.4471	33.3671	0.13926	19.8435	19.7556	FB	20.4137	31.8717	0.06947	0.00218	0.00218	20.4137	31.8717	0.06947	0.00218	0.00218
OG0013420	thymosin	FG	0	0	0	0	0	0	0	0	0	0	BG	23.6521	41.7712	0.049424	1.63179	1.62147	50	88.5901	0.11857	8.14658	8.09497	FB	50	88.6012	0.03563	0.0004	0.0004	50	88.6012	0.03563	0.0004	0.0004
OG0007032	Ubiquitin	FG	0	0	0	0	0	0	0	0	0	0	BG	0.144038	0.241766	0.00257222	0.00919778	0.00925444	0.40963	0.70485	0.01348	0.05866	0.0587	FB	0.06479	0.11364	1e-05	0.0001	0.00018	0.06479	0.11364	1e-05	0.0001	0.00018
OG0003353	Ubiquitin	FG	0	0	0	0	0	0	0	0	0	0	BG	0.350946	0.541897	0.00627818	0.0127809	0.0128009	0.73993	1.13952	0.02106	0.0652	0.06524	FB	0.18477	0.29787	3e-05	0.0001	0.00013	0.18477	0.29787	3e-05	0.0001	0.00013
OG0002252	histone	FG	0	0	0	0	0	0	0	0	0	0	BG	0.192499	0.245641	0.00196067	0.006276	0.006394	0.57245	0.74728	0.0183	0.03943	0.03945	FB	0.4283	0.5591	5.5e-05	0.0001	0.000115	0.48073	0.62754	6e-05	0.0001	0.00012
OG0009141	Ubiquitin	FG	0	0	0	0	0	0	0	0	0	0	BG	0.178523	0.34052	0.000606667	0.00108	0.00112556	0.38642	0.74299	0.00522	0.00892	0.00894	FB	0.25438	0.48912	5e-05	0.0001	0.00012	0.25438	0.48912	5e-05	0.0001	0.00012

## Sheet: OG and gene ID
The OG numbers of AMPs and their gene IDs
OG	Gene ID
OG0000092	EVM0005362.1, EVM0012341.1
OG0000113	EVM0000630.1
OG0000135	EVM0016896.1
OG0000361	EVM0002190.1, EVM0004920.1, EVM0010407.1, EVM0017309.1
OG0000523	EVM0015194.1
OG0000591	EVM0004845.2
OG0000684	EVM0002646.1, EVM0005138.2
OG0000726	EVM0001020.2, EVM0006048.6
OG0001255	EVM0001303.1, EVM0008767.1, EVM0011116.1
OG0001337	EVM0001577.1, EVM0010271.1
OG0001348	EVM0013626.1, EVM0014702.1
OG0001461	EVM0019693.1
OG0001472	EVM0001148.1, EVM0006175.1
OG0001536	EVM0004512.2, EVM0005324.1
OG0001638	EVM0005256.2
OG0001692	EVM0010374.1, EVM0019045.2
OG0001758	EVM0002881.1, EVM0019722.1
OG0001827	EVM0013479.1, EVM0016478.1
OG0001877	EVM0008059.1, EVM0017231.1
OG0001912	EVM0008441.1, EVM0019364.1
OG0001944	EVM0001629.1, EVM0015533.1
OG0001966	EVM0007730.2, EVM0016996.2
OG0002029	EVM0004577.1, EVM0012979.1
OG0002127	EVM0002336.2, EVM0003375.1
OG0002128	EVM0012133.1, EVM0017355.1
OG0002250	EVM0004949.1, EVM0009409.1
OG0002252	EVM0001282.1, EVM0010974.1
OG0002308	EVM0018182.4
OG0002313	EVM0000945.5, EVM0013497.1, EVM0018322.2
OG0002431	EVM0001986.1, EVM0018945.1
OG0002521	EVM0019037.1
OG0002578	EVM0014483.1
OG0002587	EVM0004277.1
OG0002679	EVM0004245.1, EVM0013851.1
OG0002729	EVM0008640.1
OG0002764	EVM0015538.1
OG0002925	EVM0005272.2, EVM0005636.1
OG0003008	EVM0004141.1
OG0003025	EVM0004415.1, EVM0005523.1
OG0003111	EVM0016199.1
OG0003144	EVM0010612.1
OG0003353	EVM0001078.1
OG0003496	EVM0001647.1
OG0003762	EVM0002977.1
OG0003794	EVM0017421.1
OG0004042	EVM0013156.1
OG0004279	EVM0020003.1
OG0004307	EVM0005663.1
OG0004483	EVM0010273.1, EVM0013977.1
OG0004487	EVM0010900.1
OG0004500	EVM0012010.1, EVM0018696.1
OG0004526	EVM0001332.1
OG0004561	EVM0019047.1
OG0004565	EVM0007245.2
OG0004700	EVM0000496.1
OG0004726	EVM0014176.1
OG0004757	EVM0016439.1
OG0004814	EVM0014895.1
OG0005086	EVM0000510.1
OG0005142	EVM0008214.1
OG0005256	EVM0008828.4
OG0005355	EVM0002874.5
OG0005387	EVM0009484.1
OG0005434	EVM0001368.1
OG0005459	EVM0013783.1, EVM0018874.1
OG0005780	EVM0007522.1
OG0005789	EVM0005035.1
OG0005947	EVM0007478.1
OG0005968	EVM0011541.1
OG0006013	EVM0003101.1, EVM0015696.1, EVM0017248.1, EVM0018308.1, EVM0019487.1
OG0006135	EVM0001731.1		phospholipase A2 group X
OG0006243	EVM0014363.1
OG0006331	EVM0014881.1
OG0006433	EVM0009067.1
OG0006608	EVM0004114.1
OG0006683	EVM0004997.2
OG0006720	EVM0005449.2
OG0006754	EVM0019534.2
OG0006933	EVM0003343.2
OG0007032	EVM0003225.1
OG0007207	EVM0003005.2
OG0007504	EVM0012554.2
OG0007514	EVM0016191.1
OG0007628	EVM0006397.2
OG0007709	EVM0009797.1
OG0007864	EVM0001115.1, EVM0005157.1
OG0008035	EVM0014923.1
OG0008148	EVM0000984.1
OG0008246	EVM0009081.1
OG0008302	EVM0005544.1
OG0008394	EVM0017082.1
OG0008460	EVM0007125.1
OG0008571	EVM0016039.1
OG0008673	EVM0005558.1
OG0008718	EVM0002174.1
OG0008789	EVM0001839.1
OG0008869	EVM0017026.1
OG0009141	EVM0002508.2
OG0009165	EVM0001947.1
OG0009451	EVM0002350.1
OG0009496	EVM0013311.1
OG0009609	EVM0007375.3
OG0009787	EVM0011016.1
OG0009891	EVM0004312.1
OG0009995	EVM0016853.1
OG0010199	EVM0011346.1
OG0010262	EVM0013914.1
OG0010267	EVM0016229.1
OG0010430	EVM0007280.2
OG0010479	EVM0004460.1
OG0010497	EVM0012897.2
OG0010726	EVM0003328.1
OG0010730	EVM0003672.2
OG0010801	EVM0000699.1
OG0011030	EVM0018752.1
OG0011042	EVM0009846.1
OG0011234	EVM0015330.1
OG0011298	EVM0002614.1
OG0011368	EVM0015661.1
OG0011382	EVM0018582.1
OG0011548	EVM0006415.1
OG0012157	EVM0012418.1
OG0012652	EVM0001862.1
OG0012853	EVM0017771.1
OG0012863	EVM0005891.1
OG0012881	EVM0008687.2
OG0013240	EVM0016929.4
OG0013319	EVM0006090.1
OG0013339	EVM0005459.1
OG0013354	EVM0018028.1
OG0013420	EVM0013226.1
OG0013483	EVM0017153.1
OG0013495	EVM0014648.1
OG0013527	EVM0007756.1
OG0014058	EVM0003641.3
OG0014267	EVM0000728.1
OG0014350	EVM0018991.1
OG0014403	EVM0003551.1, EVM0013411.1
OG0014417	EVM0013539.11
OG0014540	EVM0013959.1
OG0014592	EVM0008612.1
OG0014636	EVM0018769.1
OG0014723	EVM0019886.2
OG0014994	EVM0009675.1
OG0015089	EVM0011251.1
OG0015522	EVM0017877.1
OG0015538	EVM0017855.1
OG0015658	EVM0001229.1
OG0015769	EVM0015278.1
OG0015811	EVM0016679.1
OG0016145	EVM0020050.2
OG0016288	EVM0005519.1
OG0016393	EVM0002178.1
OG0016602	EVM0001902.2
OG0016720	EVM0002022.1
OG0017207	EVM0013571.2
OG0017290	EVM0002920.1
OG0017343	EVM0007239.1

## Sheet: 246 AMPs of seahorse
A total of 246 putative AMP sequences were determined from lined seahorse
Gene ID	Gene name
EVM0003101.1	hampII
EVM0018308.1	hampII
EVM0015696.1	hampII
EVM0017248.1	hampII
EVM0016896.1	hampI
EVM0005272.2	G-type lysozyme
EVM0005636.1	G-type lysozyme
EVM0004845.2	c-type lysozyme
EVM0002178.1	phospholipase A2
EVM0012554.2	phospholipase A2
EVM0000496.1	phospholipase A2
EVM0007730.2	phospholipase A2
EVM0013783.1	cytosolic phospholipase A2
EVM0018945.1	phospholipase A2
EVM0001115.1	phospholipase A2
EVM0019037.1	phospholipase A2
EVM0001986.1	phospholipase A2
EVM0013977.1	phospholipase A2 group IB
EVM0007280.2	phospholipase A2
EVM0016996.2	phospholipase A2
EVM0008214.1	phospholipase A2
EVM0013914.1	phospholipase A2
EVM0001368.1	phospholipase A2
EVM0001731.1	phospholipase A2 group X
EVM0018874.1	cytosolic phospholipase A2
EVM0010273.1	phospholipase A2 group IB
EVM0001148.1	galectin
EVM0004277.1	galectin
EVM0019045.2	galectin
EVM0006175.1	galectin
EVM0014923.1	galectin
EVM0009484.1	galectin
EVM0017771.1	galectin
EVM0018242.1	galectin
EVM0010374.1	galectin
EVM0005256.2	galectin
EVM0008687.2	galectin
EVM0018619.1	galectin
EVM0001629.1	galectin
EVM0016091.1	galectin
EVM0013156.1	galectin
EVM0015533.1	galectin
EVM0016070.1	galectin
EVM0003461.1	galectin
EVM0012635.1	defensin
EVM0010407.1	actinoporin
EVM0017309.1	actinoporin
EVM0004920.1	actinoporin
EVM0002190.1	actinoporin
EVM0001332.1	Liver-expressed antimicrobial peptide 2 precursor (LEAP-2)
EVM0018769.1	Liver-expressed antimicrobial peptide 2 precursor (LEAP-2)
EVM0004949.1	thrombin
EVM0009409.1	thrombin
EVM0001839.1	thrombin
EVM0004949.1	thrombin
EVM0002977.1	thrombin
EVM0009409.1	thrombin
EVM0006090.1	Bovine pancreatic trypsin inhibitor (BPTI)
EVM0007478.1	Bovine pancreatic trypsin inhibitor (BPTI)
EVM0000510.1	Bovine pancreatic trypsin inhibitor (BPTI)
EVM0011016.1	Bovine pancreatic trypsin inhibitor (BPTI)
EVM0002920.1	Bovine pancreatic trypsin inhibitor (BPTI)
EVM0006048.6	Bovine pancreatic trypsin inhibitor (BPTI)
EVM0001020.2	Bovine pancreatic trypsin inhibitor (BPTI)
EVM0005663.1	Bovine pancreatic trypsin inhibitor (BPTI)
EVM0005544.1	Bovine pancreatic trypsin inhibitor (BPTI)
EVM0016199.1	Bovine pancreatic trypsin inhibitor (BPTI)
EVM0011251.1	Bovine pancreatic trypsin inhibitor (BPTI)
EVM0001303.1	beta-2 microglobulin
EVM0011116.1	beta-2 microglobulin
EVM0014643.1	beta-2 microglobulin
EVM0008767.1	beta-2 microglobulin
EVM0010936.1	histone
EVM0018591.1	histone
EVM0015303.1	histone
EVM0018075.1	histone
EVM0011905.1	histone
EVM0009749.1	histone
EVM0010865.1	histone
EVM0016853.1	histone
EVM0012752.1	histone
EVM0017877.1	histone
EVM0012238.1	histone
EVM0003343.2	histone
EVM0020106.1	histone
EVM0015920.1	histone
EVM0005397.1	histone
EVM0000986.1	histone
EVM0008612.1	histone
EVM0018773.1	histone
EVM0019047.1	histone
EVM0001904.1	histone
EVM0005686.1	histone
EVM0001282.1	histone
EVM0018856.1	histone
EVM0017026.1	histone
EVM0011986.1	histone
EVM0000204.1	histone
EVM0001310.1	histone
EVM0002874.5	histone
EVM0005324.1	histone
EVM0009749.1	histone
EVM0017722.1	histone
EVM0019936.1	histone
EVM0005428.1	histone
EVM0019833.1	histone
EVM0004925.1	histone
EVM0010907.1	histone
EVM0000713.1	histone
EVM0011347.1	histone
EVM0001427.1	histone
EVM0017257.1	histone
EVM0017294.1	histone
EVM0007035.1	histone
EVM0002704.1	histone
EVM0003351.1	histone
EVM0010974.1	histone
EVM0015367.1	histone
EVM0020050.2	histone
EVM0009675.1	histone
EVM0013539.11	histone
EVM0016929.4	histone
EVM0017855.1	histone
EVM0001647.1	glyceraldehyde 3-phosphate dehydrogenase(GAPDH)
EVM0002600.1	glyceraldehyde 3-phosphate dehydrogenase(GAPDH)
EVM0016191.1	hemoglobin
EVM0005362.1	hemoglobin
EVM0000630.1	hemoglobin
EVM0012341.1	hemoglobin
EVM0016229.1	thymosin
EVM0018349.1	thymosin
EVM0013226.1	thymosin
EVM0016229.1	thymosin
EVM0018349.1	thymosin
EVM0013226.1	thymosin
EVM0013066.2	thymosin
EVM0008059.1	amyloid
EVM0004460.1	amyloid
EVM0004312.1	amyloid
EVM0017231.1	amyloid
EVM0001617.1	saposin
EVM0002174.1	saposin
EVM0007245.2	saposin
EVM0017153.1	transferrin
EVM0013497.1	transferrin
EVM0006415.1	transferrin
EVM0000945.5	transferrin
EVM0003005.2	transferrin
EVM0018322.2	transferrin
EVM0011346.1	neuropeptide
EVM0018668.1	neuropeptide
EVM0005035.1	neuropeptide
EVM0007522.1	neuropeptide
EVM0007698.1	neuropeptide
EVM0015278.1	neuropeptide
EVM0016039.1	neuropeptide
EVM0004997.2	neuropeptide
EVM0013626.1	neuropeptide
EVM0016439.1	neuropeptide
EVM0018582.1	neuropeptide
EVM0018028.1	neuropeptide
EVM0007239.1	c-type lectin
EVM0013959.1	c-type lectin
EVM0017355.1	c-type lectin
EVM0017421.1	c-type lectin
EVM0001229.1	c-type lectin
EVM0012133.1	c-type lectin
EVM0011541.1	c-type lectin
EVM0019495.1	c-type lectin
EVM0017082.1	c-type lectin
EVM0002646.1	c-type lectin
EVM0012644.1	c-type lectin
EVM0002700.1	c-type lectin
EVM0006903.1	c-type lectin
EVM0004577.1	collectin
EVM0002614.1	collectin
EVM0012979.1	collectin
EVM0009081.1	collectin
EVM0012133.1	collectin
EVM0002350.1	Mannose-binding lectin
EVM0013660.1	Ubiquitin
EVM0001947.1	Ubiquitin
EVM0000984.1	Ubiquitin
EVM0003972.1	Ubiquitin
EVM0004114.1	Ubiquitin
EVM0009067.1	Ubiquitin
EVM0019534.2	Ubiquitin
EVM0014363.1	Ubiquitin
EVM0005519.1	Ubiquitin
EVM0005523.1	Ubiquitin
EVM0020003.1	Ubiquitin
EVM0008640.1	Ubiquitin
EVM0002336.2	Ubiquitin
EVM0002508.2	Ubiquitin
EVM0009846.1	Ubiquitin
EVM0012418.1	Ubiquitin
EVM0014895.1	Ubiquitin
EVM0018991.1	Ubiquitin
EVM0004732.1	Ubiquitin
EVM0003641.3	Ubiquitin
EVM0001078.1	Ubiquitin
EVM0009315.1	Ubiquitin
EVM0003225.1	Ubiquitin
EVM0004415.1	Ubiquitin
EVM0006397.2	Ubiquitin
EVM0003375.1	Ubiquitin
EVM0003672.2	Ubiquitin
EVM0014881.1	Cyclin-dependent kinase
EVM0005459.1	Cyclin-dependent kinase
EVM0013311.1	Cyclin-dependent kinase
EVM0018752.1	Cyclin-dependent kinase
EVM0019886.2	Cyclin-dependent kinase
EVM0002022.1	Cyclin-dependent kinase
EVM0001902.2	Cyclin-dependent kinase
EVM0013571.2	Cyclin-dependent kinase
EVM0018759.1	Cyclin-dependent kinase
EVM0009797.1	Cyclin-dependent kinase
EVM0000699.1	Cyclin-dependent kinase
EVM0008828.4	Cyclin-dependent kinase
EVM0012897.2	Cyclin-dependent kinase
EVM0003328.1	Cyclin-dependent kinase
EVM0005449.2	Cyclin-dependent kinase
EVM0007375.3	Cyclin-dependent kinase
EVM0016679.1	Cyclin-dependent kinase
EVM0014483.1	Cyclin-dependent kinase
EVM0014176.1	Cyclin-dependent kinase
EVM0000728.1	Cyclin-dependent kinase
EVM0001862.1	Cyclin-dependent kinase
EVM0018182.4	Cyclin-dependent kinase
EVM0013479.1	chemokine
EVM0010612.1	chemokine
EVM0010271.1	chemokine
EVM0012722.2	chemokine
EVM0001577.1	chemokine
EVM0010900.1	chemokine
EVM0007125.1	chemokine
EVM0013411.1	chemokine
EVM0016478.1	chemokine
EVM0015194.1	chemokine
EVM0018696.1	chemokine
EVM0014648.1	chemokine
EVM0015538.1	chemokine
EVM0014407.1	chemokine
EVM0005558.1	chemokine
EVM0004245.1	Enhancer of rudimentary (ERH)
EVM0013851.1	Enhancer of rudimentary (ERH)
